# Supplementary material for: Template-Based Assembly of Proteomic Short Reads For De Novo Antibody Sequencing and Repertoire Profiling
Source: Anal Chem. 2022 Jul 14;94(29):10391–9. doi: 10.1021/acs.analchem.2c01300 (PMC9330293; doi:10.1021/acs.analchem.2c01300)
Supplement: Supplementary file 2 — ac2c01300_si_002.zip [file ac2c01300_si_002.zip]

Archive with 56,502 entries (9,987 files):
- Schulte_2022_ACS-AC_Stitch_SupplementaryData/
- Schulte_2022_ACS-AC_Stitch_SupplementaryData/2022-06-22@17-20-24 anti-FLAG-M2/
- Schulte_2022_ACS-AC_Stitch_SupplementaryData/2022-06-22@17-20-24 anti-FLAG-M2/report-monoclonal/
- Schulte_2022_ACS-AC_Stitch_SupplementaryData/2022-06-22@17-20-24 anti-FLAG-M2/report-monoclonal/export_pdf_example.png
- Schulte_2022_ACS-AC_Stitch_SupplementaryData/2022-06-22@17-20-24 anti-FLAG-M2/report-monoclonal/reads/
- Schulte_2022_ACS-AC_Stitch_SupplementaryData/2022-06-22@17-20-24 anti-FLAG-M2/report-monoclonal/reads/F1_10082.html
- Schulte_2022_ACS-AC_Stitch_SupplementaryData/2022-06-22@17-20-24 anti-FLAG-M2/report-monoclonal/reads/F1_10123.html
- Schulte_2022_ACS-AC_Stitch_SupplementaryData/2022-06-22@17-20-24 anti-FLAG-M2/report-monoclonal/reads/F1_10203.html
- Schulte_2022_ACS-AC_Stitch_SupplementaryData/2022-06-22@17-20-24 anti-FLAG-M2/report-monoclonal/reads/F1_10255.html
- Schulte_2022_ACS-AC_Stitch_SupplementaryData/2022-06-22@17-20-24 anti-FLAG-M2/report-monoclonal/reads/F1_10259.html
- Schulte_2022_ACS-AC_Stitch_SupplementaryData/2022-06-22@17-20-24 anti-FLAG-M2/report-monoclonal/reads/F1_10260.html
- Schulte_2022_ACS-AC_Stitch_SupplementaryData/2022-06-22@17-20-24 anti-FLAG-M2/report-monoclonal/reads/F1_10271.html
- Schulte_2022_ACS-AC_Stitch_SupplementaryData/2022-06-22@17-20-24 anti-FLAG-M2/report-monoclonal/reads/F1_10308.html
- Schulte_2022_ACS-AC_Stitch_SupplementaryData/2022-06-22@17-20-24 anti-FLAG-M2/report-monoclonal/reads/F1_10331.html
- Schulte_2022_ACS-AC_Stitch_SupplementaryData/2022-06-22@17-20-24 anti-FLAG-M2/report-monoclonal/reads/F1_10354.html
- Schulte_2022_ACS-AC_Stitch_SupplementaryData/2022-06-22@17-20-24 anti-FLAG-M2/report-monoclonal/reads/F1_10359.html
- Schulte_2022_ACS-AC_Stitch_SupplementaryData/2022-06-22@17-20-24 anti-FLAG-M2/report-monoclonal/reads/F1_10385.html
- Schulte_2022_ACS-AC_Stitch_SupplementaryData/2022-06-22@17-20-24 anti-FLAG-M2/report-monoclonal/reads/F1_10407.html
- Schulte_2022_ACS-AC_Stitch_SupplementaryData/2022-06-22@17-20-24 anti-FLAG-M2/report-monoclonal/reads/F1_10426.html
- Schulte_2022_ACS-AC_Stitch_SupplementaryData/2022-06-22@17-20-24 anti-FLAG-M2/report-monoclonal/reads/F1_10433.html
- Schulte_2022_ACS-AC_Stitch_SupplementaryData/2022-06-22@17-20-24 anti-FLAG-M2/report-monoclonal/reads/F1_10462.html
- Schulte_2022_ACS-AC_Stitch_SupplementaryData/2022-06-22@17-20-24 anti-FLAG-M2/report-monoclonal/reads/F1_10484.html
- Schulte_2022_ACS-AC_Stitch_SupplementaryData/2022-06-22@17-20-24 anti-FLAG-M2/report-monoclonal/reads/F1_10517.html
- Schulte_2022_ACS-AC_Stitch_SupplementaryData/2022-06-22@17-20-24 anti-FLAG-M2/report-monoclonal/reads/F1_10529.html
- Schulte_2022_ACS-AC_Stitch_SupplementaryData/2022-06-22@17-20-24 anti-FLAG-M2/report-monoclonal/reads/F1_10734.html
- Schulte_2022_ACS-AC_Stitch_SupplementaryData/2022-06-22@17-20-24 anti-FLAG-M2/report-monoclonal/reads/F1_10840.html
- Schulte_2022_ACS-AC_Stitch_SupplementaryData/2022-06-22@17-20-24 anti-FLAG-M2/report-monoclonal/reads/F1_10904.html
- Schulte_2022_ACS-AC_Stitch_SupplementaryData/2022-06-22@17-20-24 anti-FLAG-M2/report-monoclonal/reads/F1_10956.html
- Schulte_2022_ACS-AC_Stitch_SupplementaryData/2022-06-22@17-20-24 anti-FLAG-M2/report-monoclonal/reads/F1_10973.html
- Schulte_2022_ACS-AC_Stitch_SupplementaryData/2022-06-22@17-20-24 anti-FLAG-M2/report-monoclonal/reads/F1_11057.html
- Schulte_2022_ACS-AC_Stitch_SupplementaryData/2022-06-22@17-20-24 anti-FLAG-M2/report-monoclonal/reads/F1_11237.html
- Schulte_2022_ACS-AC_Stitch_SupplementaryData/2022-06-22@17-20-24 anti-FLAG-M2/report-monoclonal/reads/F1_11300.html
- Schulte_2022_ACS-AC_Stitch_SupplementaryData/2022-06-22@17-20-24 anti-FLAG-M2/report-monoclonal/reads/F1_11361.html
- Schulte_2022_ACS-AC_Stitch_SupplementaryData/2022-06-22@17-20-24 anti-FLAG-M2/report-monoclonal/reads/F1_11449_002.html
- Schulte_2022_ACS-AC_Stitch_SupplementaryData/2022-06-22@17-20-24 anti-FLAG-M2/report-monoclonal/reads/F1_11458.html
- Schulte_2022_ACS-AC_Stitch_SupplementaryData/2022-06-22@17-20-24 anti-FLAG-M2/report-monoclonal/reads/F1_11514.html
- Schulte_2022_ACS-AC_Stitch_SupplementaryData/2022-06-22@17-20-24 anti-FLAG-M2/report-monoclonal/reads/F1_11533.html
- Schulte_2022_ACS-AC_Stitch_SupplementaryData/2022-06-22@17-20-24 anti-FLAG-M2/report-monoclonal/reads/F1_11597.html
- Schulte_2022_ACS-AC_Stitch_SupplementaryData/2022-06-22@17-20-24 anti-FLAG-M2/report-monoclonal/reads/F1_11598.html
- Schulte_2022_ACS-AC_Stitch_SupplementaryData/2022-06-22@17-20-24 anti-FLAG-M2/report-monoclonal/reads/F1_11612.html
- Schulte_2022_ACS-AC_Stitch_SupplementaryData/2022-06-22@17-20-24 anti-FLAG-M2/report-monoclonal/reads/F1_11633.html
- Schulte_2022_ACS-AC_Stitch_SupplementaryData/2022-06-22@17-20-24 anti-FLAG-M2/report-monoclonal/reads/F1_11642.html
- Schulte_2022_ACS-AC_Stitch_SupplementaryData/2022-06-22@17-20-24 anti-FLAG-M2/report-monoclonal/reads/F1_11691.html
- Schulte_2022_ACS-AC_Stitch_SupplementaryData/2022-06-22@17-20-24 anti-FLAG-M2/report-monoclonal/reads/F1_11705.html
- Schulte_2022_ACS-AC_Stitch_SupplementaryData/2022-06-22@17-20-24 anti-FLAG-M2/report-monoclonal/reads/F1_11719.html
- Schulte_2022_ACS-AC_Stitch_SupplementaryData/2022-06-22@17-20-24 anti-FLAG-M2/report-monoclonal/reads/F1_11750.html
- Schulte_2022_ACS-AC_Stitch_SupplementaryData/2022-06-22@17-20-24 anti-FLAG-M2/report-monoclonal/reads/F1_11757.html
- Schulte_2022_ACS-AC_Stitch_SupplementaryData/2022-06-22@17-20-24 anti-FLAG-M2/report-monoclonal/reads/F1_11803.html
- Schulte_2022_ACS-AC_Stitch_SupplementaryData/2022-06-22@17-20-24 anti-FLAG-M2/report-monoclonal/reads/F1_11824.html
- Schulte_2022_ACS-AC_Stitch_SupplementaryData/2022-06-22@17-20-24 anti-FLAG-M2/report-monoclonal/reads/F1_11828.html
- Schulte_2022_ACS-AC_Stitch_SupplementaryData/2022-06-22@17-20-24 anti-FLAG-M2/report-monoclonal/reads/F1_11868.html
- Schulte_2022_ACS-AC_Stitch_SupplementaryData/2022-06-22@17-20-24 anti-FLAG-M2/report-monoclonal/reads/F1_11905.html
- Schulte_2022_ACS-AC_Stitch_SupplementaryData/2022-06-22@17-20-24 anti-FLAG-M2/report-monoclonal/reads/F1_11913.html
- Schulte_2022_ACS-AC_Stitch_SupplementaryData/2022-06-22@17-20-24 anti-FLAG-M2/report-monoclonal/reads/F1_11933.html
- Schulte_2022_ACS-AC_Stitch_SupplementaryData/2022-06-22@17-20-24 anti-FLAG-M2/report-monoclonal/reads/F1_11944.html
- Schulte_2022_ACS-AC_Stitch_SupplementaryData/2022-06-22@17-20-24 anti-FLAG-M2/report-monoclonal/reads/F1_11959.html
- Schulte_2022_ACS-AC_Stitch_SupplementaryData/2022-06-22@17-20-24 anti-FLAG-M2/report-monoclonal/reads/F1_12025.html
- Schulte_2022_ACS-AC_Stitch_SupplementaryData/2022-06-22@17-20-24 anti-FLAG-M2/report-monoclonal/reads/F1_12191.html
- Schulte_2022_ACS-AC_Stitch_SupplementaryData/2022-06-22@17-20-24 anti-FLAG-M2/report-monoclonal/reads/F1_12230.html
- Schulte_2022_ACS-AC_Stitch_SupplementaryData/2022-06-22@17-20-24 anti-FLAG-M2/report-monoclonal/reads/F1_12247.html
- Schulte_2022_ACS-AC_Stitch_SupplementaryData/2022-06-22@17-20-24 anti-FLAG-M2/report-monoclonal/reads/F1_12262.html
- Schulte_2022_ACS-AC_Stitch_SupplementaryData/2022-06-22@17-20-24 anti-FLAG-M2/report-monoclonal/reads/F1_12346.html
- Schulte_2022_ACS-AC_Stitch_SupplementaryData/2022-06-22@17-20-24 anti-FLAG-M2/report-monoclonal/reads/F1_12451.html
- Schulte_2022_ACS-AC_Stitch_SupplementaryData/2022-06-22@17-20-24 anti-FLAG-M2/report-monoclonal/reads/F1_12463.html
- Schulte_2022_ACS-AC_Stitch_SupplementaryData/2022-06-22@17-20-24 anti-FLAG-M2/report-monoclonal/reads/F1_12523.html
- Schulte_2022_ACS-AC_Stitch_SupplementaryData/2022-06-22@17-20-24 anti-FLAG-M2/report-monoclonal/reads/F1_12626.html
- Schulte_2022_ACS-AC_Stitch_SupplementaryData/2022-06-22@17-20-24 anti-FLAG-M2/report-monoclonal/reads/F1_12932.html
- Schulte_2022_ACS-AC_Stitch_SupplementaryData/2022-06-22@17-20-24 anti-FLAG-M2/report-monoclonal/reads/F1_13023.html
- Schulte_2022_ACS-AC_Stitch_SupplementaryData/2022-06-22@17-20-24 anti-FLAG-M2/report-monoclonal/reads/F1_13063.html
- Schulte_2022_ACS-AC_Stitch_SupplementaryData/2022-06-22@17-20-24 anti-FLAG-M2/report-monoclonal/reads/F1_13158.html
- Schulte_2022_ACS-AC_Stitch_SupplementaryData/2022-06-22@17-20-24 anti-FLAG-M2/report-monoclonal/reads/F1_13183.html
- Schulte_2022_ACS-AC_Stitch_SupplementaryData/2022-06-22@17-20-24 anti-FLAG-M2/report-monoclonal/reads/F1_13583.html
- Schulte_2022_ACS-AC_Stitch_SupplementaryData/2022-06-22@17-20-24 anti-FLAG-M2/report-monoclonal/reads/F1_13652.html
- Schulte_2022_ACS-AC_Stitch_SupplementaryData/2022-06-22@17-20-24 anti-FLAG-M2/report-monoclonal/reads/F1_14229.html
- Schulte_2022_ACS-AC_Stitch_SupplementaryData/2022-06-22@17-20-24 anti-FLAG-M2/report-monoclonal/reads/F1_14239.html
- Schulte_2022_ACS-AC_Stitch_SupplementaryData/2022-06-22@17-20-24 anti-FLAG-M2/report-monoclonal/reads/F1_14240.html
- Schulte_2022_ACS-AC_Stitch_SupplementaryData/2022-06-22@17-20-24 anti-FLAG-M2/report-monoclonal/reads/F1_3107.html
- Schulte_2022_ACS-AC_Stitch_SupplementaryData/2022-06-22@17-20-24 anti-FLAG-M2/report-monoclonal/reads/F1_3137.html
- Schulte_2022_ACS-AC_Stitch_SupplementaryData/2022-06-22@17-20-24 anti-FLAG-M2/report-monoclonal/reads/F1_3432.html
- Schulte_2022_ACS-AC_Stitch_SupplementaryData/2022-06-22@17-20-24 anti-FLAG-M2/report-monoclonal/reads/F1_3451.html
- Schulte_2022_ACS-AC_Stitch_SupplementaryData/2022-06-22@17-20-24 anti-FLAG-M2/report-monoclonal/reads/F1_3537.html
- Schulte_2022_ACS-AC_Stitch_SupplementaryData/2022-06-22@17-20-24 anti-FLAG-M2/report-monoclonal/reads/F1_3556.html
- Schulte_2022_ACS-AC_Stitch_SupplementaryData/2022-06-22@17-20-24 anti-FLAG-M2/report-monoclonal/reads/F1_3558.html
- Schulte_2022_ACS-AC_Stitch_SupplementaryData/2022-06-22@17-20-24 anti-FLAG-M2/report-monoclonal/reads/F1_3562.html
- Schulte_2022_ACS-AC_Stitch_SupplementaryData/2022-06-22@17-20-24 anti-FLAG-M2/report-monoclonal/reads/F1_3579.html
- Schulte_2022_ACS-AC_Stitch_SupplementaryData/2022-06-22@17-20-24 anti-FLAG-M2/report-monoclonal/reads/F1_3580.html
- Schulte_2022_ACS-AC_Stitch_SupplementaryData/2022-06-22@17-20-24 anti-FLAG-M2/report-monoclonal/reads/F1_3596.html
- Schulte_2022_ACS-AC_Stitch_SupplementaryData/2022-06-22@17-20-24 anti-FLAG-M2/report-monoclonal/reads/F1_3606.html
- Schulte_2022_ACS-AC_Stitch_SupplementaryData/2022-06-22@17-20-24 anti-FLAG-M2/report-monoclonal/reads/F1_3608.html
- Schulte_2022_ACS-AC_Stitch_SupplementaryData/2022-06-22@17-20-24 anti-FLAG-M2/report-monoclonal/reads/F1_3616.html
- Schulte_2022_ACS-AC_Stitch_SupplementaryData/2022-06-22@17-20-24 anti-FLAG-M2/report-monoclonal/reads/F1_3636.html
- Schulte_2022_ACS-AC_Stitch_SupplementaryData/2022-06-22@17-20-24 anti-FLAG-M2/report-monoclonal/reads/F1_3638.html
- Schulte_2022_ACS-AC_Stitch_SupplementaryData/2022-06-22@17-20-24 anti-FLAG-M2/report-monoclonal/reads/F1_3639.html
- Schulte_2022_ACS-AC_Stitch_SupplementaryData/2022-06-22@17-20-24 anti-FLAG-M2/report-monoclonal/reads/F1_3649.html
- Schulte_2022_ACS-AC_Stitch_SupplementaryData/2022-06-22@17-20-24 anti-FLAG-M2/report-monoclonal/reads/F1_3681.html
- Schulte_2022_ACS-AC_Stitch_SupplementaryData/2022-06-22@17-20-24 anti-FLAG-M2/report-monoclonal/reads/F1_3685.html
- Schulte_2022_ACS-AC_Stitch_SupplementaryData/2022-06-22@17-20-24 anti-FLAG-M2/report-monoclonal/reads/F1_3690.html
- Schulte_2022_ACS-AC_Stitch_SupplementaryData/2022-06-22@17-20-24 anti-FLAG-M2/report-monoclonal/reads/F1_3698.html
- Schulte_2022_ACS-AC_Stitch_SupplementaryData/2022-06-22@17-20-24 anti-FLAG-M2/report-monoclonal/reads/F1_3720.html
- Schulte_2022_ACS-AC_Stitch_SupplementaryData/2022-06-22@17-20-24 anti-FLAG-M2/report-monoclonal/reads/F1_3743.html
- Schulte_2022_ACS-AC_Stitch_SupplementaryData/2022-06-22@17-20-24 anti-FLAG-M2/report-monoclonal/reads/F1_3751.html
- Schulte_2022_ACS-AC_Stitch_SupplementaryData/2022-06-22@17-20-24 anti-FLAG-M2/report-monoclonal/reads/F1_3761.html
- Schulte_2022_ACS-AC_Stitch_SupplementaryData/2022-06-22@17-20-24 anti-FLAG-M2/report-monoclonal/reads/F1_3783.html
- Schulte_2022_ACS-AC_Stitch_SupplementaryData/2022-06-22@17-20-24 anti-FLAG-M2/report-monoclonal/reads/F1_3793.html
- Schulte_2022_ACS-AC_Stitch_SupplementaryData/2022-06-22@17-20-24 anti-FLAG-M2/report-monoclonal/reads/F1_3807.html
- Schulte_2022_ACS-AC_Stitch_SupplementaryData/2022-06-22@17-20-24 anti-FLAG-M2/report-monoclonal/reads/F1_3832.html
- Schulte_2022_ACS-AC_Stitch_SupplementaryData/2022-06-22@17-20-24 anti-FLAG-M2/report-monoclonal/reads/F1_3850.html
- Schulte_2022_ACS-AC_Stitch_SupplementaryData/2022-06-22@17-20-24 anti-FLAG-M2/report-monoclonal/reads/F1_3865.html
- Schulte_2022_ACS-AC_Stitch_SupplementaryData/2022-06-22@17-20-24 anti-FLAG-M2/report-monoclonal/reads/F1_3869.html
- Schulte_2022_ACS-AC_Stitch_SupplementaryData/2022-06-22@17-20-24 anti-FLAG-M2/report-monoclonal/reads/F1_3882.html
- Schulte_2022_ACS-AC_Stitch_SupplementaryData/2022-06-22@17-20-24 anti-FLAG-M2/report-monoclonal/reads/F1_3889.html
- Schulte_2022_ACS-AC_Stitch_SupplementaryData/2022-06-22@17-20-24 anti-FLAG-M2/report-monoclonal/reads/F1_3918.html
- Schulte_2022_ACS-AC_Stitch_SupplementaryData/2022-06-22@17-20-24 anti-FLAG-M2/report-monoclonal/reads/F1_3944.html
- Schulte_2022_ACS-AC_Stitch_SupplementaryData/2022-06-22@17-20-24 anti-FLAG-M2/report-monoclonal/reads/F1_3956.html
- Schulte_2022_ACS-AC_Stitch_SupplementaryData/2022-06-22@17-20-24 anti-FLAG-M2/report-monoclonal/reads/F1_3968.html
- Schulte_2022_ACS-AC_Stitch_SupplementaryData/2022-06-22@17-20-24 anti-FLAG-M2/report-monoclonal/reads/F1_4008.html
- Schulte_2022_ACS-AC_Stitch_SupplementaryData/2022-06-22@17-20-24 anti-FLAG-M2/report-monoclonal/reads/F1_4015.html
- Schulte_2022_ACS-AC_Stitch_SupplementaryData/2022-06-22@17-20-24 anti-FLAG-M2/report-monoclonal/reads/F1_4035.html
- Schulte_2022_ACS-AC_Stitch_SupplementaryData/2022-06-22@17-20-24 anti-FLAG-M2/report-monoclonal/reads/F1_4039.html
- Schulte_2022_ACS-AC_Stitch_SupplementaryData/2022-06-22@17-20-24 anti-FLAG-M2/report-monoclonal/reads/F1_4088.html
- Schulte_2022_ACS-AC_Stitch_SupplementaryData/2022-06-22@17-20-24 anti-FLAG-M2/report-monoclonal/reads/F1_4094.html
- Schulte_2022_ACS-AC_Stitch_SupplementaryData/2022-06-22@17-20-24 anti-FLAG-M2/report-monoclonal/reads/F1_4119.html
- Schulte_2022_ACS-AC_Stitch_SupplementaryData/2022-06-22@17-20-24 anti-FLAG-M2/report-monoclonal/reads/F1_4121.html
- Schulte_2022_ACS-AC_Stitch_SupplementaryData/2022-06-22@17-20-24 anti-FLAG-M2/report-monoclonal/reads/F1_4137.html
- Schulte_2022_ACS-AC_Stitch_SupplementaryData/2022-06-22@17-20-24 anti-FLAG-M2/report-monoclonal/reads/F1_4141.html
- Schulte_2022_ACS-AC_Stitch_SupplementaryData/2022-06-22@17-20-24 anti-FLAG-M2/report-monoclonal/reads/F1_4148.html
- Schulte_2022_ACS-AC_Stitch_SupplementaryData/2022-06-22@17-20-24 anti-FLAG-M2/report-monoclonal/reads/F1_4150.html
- Schulte_2022_ACS-AC_Stitch_SupplementaryData/2022-06-22@17-20-24 anti-FLAG-M2/report-monoclonal/reads/F1_4160.html
- Schulte_2022_ACS-AC_Stitch_SupplementaryData/2022-06-22@17-20-24 anti-FLAG-M2/report-monoclonal/reads/F1_4165.html
- Schulte_2022_ACS-AC_Stitch_SupplementaryData/2022-06-22@17-20-24 anti-FLAG-M2/report-monoclonal/reads/F1_4186.html
- Schulte_2022_ACS-AC_Stitch_SupplementaryData/2022-06-22@17-20-24 anti-FLAG-M2/report-monoclonal/reads/F1_4192.html
- Schulte_2022_ACS-AC_Stitch_SupplementaryData/2022-06-22@17-20-24 anti-FLAG-M2/report-monoclonal/reads/F1_4234.html
- Schulte_2022_ACS-AC_Stitch_SupplementaryData/2022-06-22@17-20-24 anti-FLAG-M2/report-monoclonal/reads/F1_4237.html
- Schulte_2022_ACS-AC_Stitch_SupplementaryData/2022-06-22@17-20-24 anti-FLAG-M2/report-monoclonal/reads/F1_4244.html
- Schulte_2022_ACS-AC_Stitch_SupplementaryData/2022-06-22@17-20-24 anti-FLAG-M2/report-monoclonal/reads/F1_4248.html
- Schulte_2022_ACS-AC_Stitch_SupplementaryData/2022-06-22@17-20-24 anti-FLAG-M2/report-monoclonal/reads/F1_4266.html
- Schulte_2022_ACS-AC_Stitch_SupplementaryData/2022-06-22@17-20-24 anti-FLAG-M2/report-monoclonal/reads/F1_4271.html
- Schulte_2022_ACS-AC_Stitch_SupplementaryData/2022-06-22@17-20-24 anti-FLAG-M2/report-monoclonal/reads/F1_4272.html
- Schulte_2022_ACS-AC_Stitch_SupplementaryData/2022-06-22@17-20-24 anti-FLAG-M2/report-monoclonal/reads/F1_4287.html
- Schulte_2022_ACS-AC_Stitch_SupplementaryData/2022-06-22@17-20-24 anti-FLAG-M2/report-monoclonal/reads/F1_4302.html
- Schulte_2022_ACS-AC_Stitch_SupplementaryData/2022-06-22@17-20-24 anti-FLAG-M2/report-monoclonal/reads/F1_4309.html
- Schulte_2022_ACS-AC_Stitch_SupplementaryData/2022-06-22@17-20-24 anti-FLAG-M2/report-monoclonal/reads/F1_4325.html
- Schulte_2022_ACS-AC_Stitch_SupplementaryData/2022-06-22@17-20-24 anti-FLAG-M2/report-monoclonal/reads/F1_4339.html
- Schulte_2022_ACS-AC_Stitch_SupplementaryData/2022-06-22@17-20-24 anti-FLAG-M2/report-monoclonal/reads/F1_4366.html
- Schulte_2022_ACS-AC_Stitch_SupplementaryData/2022-06-22@17-20-24 anti-FLAG-M2/report-monoclonal/reads/F1_4379.html
- Schulte_2022_ACS-AC_Stitch_SupplementaryData/2022-06-22@17-20-24 anti-FLAG-M2/report-monoclonal/reads/F1_4381.html
- Schulte_2022_ACS-AC_Stitch_SupplementaryData/2022-06-22@17-20-24 anti-FLAG-M2/report-monoclonal/reads/F1_4384.html
- Schulte_2022_ACS-AC_Stitch_SupplementaryData/2022-06-22@17-20-24 anti-FLAG-M2/report-monoclonal/reads/F1_4418.html
- Schulte_2022_ACS-AC_Stitch_SupplementaryData/2022-06-22@17-20-24 anti-FLAG-M2/report-monoclonal/reads/F1_4422.html
- Schulte_2022_ACS-AC_Stitch_SupplementaryData/2022-06-22@17-20-24 anti-FLAG-M2/report-monoclonal/reads/F1_4423.html
- Schulte_2022_ACS-AC_Stitch_SupplementaryData/2022-06-22@17-20-24 anti-FLAG-M2/report-monoclonal/reads/F1_4447.html
- Schulte_2022_ACS-AC_Stitch_SupplementaryData/2022-06-22@17-20-24 anti-FLAG-M2/report-monoclonal/reads/F1_4696.html
- Schulte_2022_ACS-AC_Stitch_SupplementaryData/2022-06-22@17-20-24 anti-FLAG-M2/report-monoclonal/reads/F1_4724.html
- Schulte_2022_ACS-AC_Stitch_SupplementaryData/2022-06-22@17-20-24 anti-FLAG-M2/report-monoclonal/reads/F1_4725.html
- Schulte_2022_ACS-AC_Stitch_SupplementaryData/2022-06-22@17-20-24 anti-FLAG-M2/report-monoclonal/reads/F1_4731.html
- Schulte_2022_ACS-AC_Stitch_SupplementaryData/2022-06-22@17-20-24 anti-FLAG-M2/report-monoclonal/reads/F1_4753.html
- Schulte_2022_ACS-AC_Stitch_SupplementaryData/2022-06-22@17-20-24 anti-FLAG-M2/report-monoclonal/reads/F1_4777.html
- Schulte_2022_ACS-AC_Stitch_SupplementaryData/2022-06-22@17-20-24 anti-FLAG-M2/report-monoclonal/reads/F1_4799.html
- Schulte_2022_ACS-AC_Stitch_SupplementaryData/2022-06-22@17-20-24 anti-FLAG-M2/report-monoclonal/reads/F1_4801.html
- Schulte_2022_ACS-AC_Stitch_SupplementaryData/2022-06-22@17-20-24 anti-FLAG-M2/report-monoclonal/reads/F1_4802.html
- Schulte_2022_ACS-AC_Stitch_SupplementaryData/2022-06-22@17-20-24 anti-FLAG-M2/report-monoclonal/reads/F1_4926.html
- Schulte_2022_ACS-AC_Stitch_SupplementaryData/2022-06-22@17-20-24 anti-FLAG-M2/report-monoclonal/reads/F1_4937.html
- Schulte_2022_ACS-AC_Stitch_SupplementaryData/2022-06-22@17-20-24 anti-FLAG-M2/report-monoclonal/reads/F1_4967.html
- Schulte_2022_ACS-AC_Stitch_SupplementaryData/2022-06-22@17-20-24 anti-FLAG-M2/report-monoclonal/reads/F1_5025.html
- Schulte_2022_ACS-AC_Stitch_SupplementaryData/2022-06-22@17-20-24 anti-FLAG-M2/report-monoclonal/reads/F1_5054.html
- Schulte_2022_ACS-AC_Stitch_SupplementaryData/2022-06-22@17-20-24 anti-FLAG-M2/report-monoclonal/reads/F1_5067.html
- Schulte_2022_ACS-AC_Stitch_SupplementaryData/2022-06-22@17-20-24 anti-FLAG-M2/report-monoclonal/reads/F1_5112.html
- Schulte_2022_ACS-AC_Stitch_SupplementaryData/2022-06-22@17-20-24 anti-FLAG-M2/report-monoclonal/reads/F1_5357.html
- Schulte_2022_ACS-AC_Stitch_SupplementaryData/2022-06-22@17-20-24 anti-FLAG-M2/report-monoclonal/reads/F1_5367.html
- Schulte_2022_ACS-AC_Stitch_SupplementaryData/2022-06-22@17-20-24 anti-FLAG-M2/report-monoclonal/reads/F1_5389.html
- Schulte_2022_ACS-AC_Stitch_SupplementaryData/2022-06-22@17-20-24 anti-FLAG-M2/report-monoclonal/reads/F1_5406.html
- Schulte_2022_ACS-AC_Stitch_SupplementaryData/2022-06-22@17-20-24 anti-FLAG-M2/report-monoclonal/reads/F1_5411.html
- Schulte_2022_ACS-AC_Stitch_SupplementaryData/2022-06-22@17-20-24 anti-FLAG-M2/report-monoclonal/reads/F1_5433.html
- Schulte_2022_ACS-AC_Stitch_SupplementaryData/2022-06-22@17-20-24 anti-FLAG-M2/report-monoclonal/reads/F1_5437.html
- Schulte_2022_ACS-AC_Stitch_SupplementaryData/2022-06-22@17-20-24 anti-FLAG-M2/report-monoclonal/reads/F1_5492.html
- Schulte_2022_ACS-AC_Stitch_SupplementaryData/2022-06-22@17-20-24 anti-FLAG-M2/report-monoclonal/reads/F1_5589.html
- Schulte_2022_ACS-AC_Stitch_SupplementaryData/2022-06-22@17-20-24 anti-FLAG-M2/report-monoclonal/reads/F1_5630.html
- Schulte_2022_ACS-AC_Stitch_SupplementaryData/2022-06-22@17-20-24 anti-FLAG-M2/report-monoclonal/reads/F1_5769.html
- Schulte_2022_ACS-AC_Stitch_SupplementaryData/2022-06-22@17-20-24 anti-FLAG-M2/report-monoclonal/reads/F1_5771.html
- Schulte_2022_ACS-AC_Stitch_SupplementaryData/2022-06-22@17-20-24 anti-FLAG-M2/report-monoclonal/reads/F1_5776.html
- Schulte_2022_ACS-AC_Stitch_SupplementaryData/2022-06-22@17-20-24 anti-FLAG-M2/report-monoclonal/reads/F1_5783.html
- Schulte_2022_ACS-AC_Stitch_SupplementaryData/2022-06-22@17-20-24 anti-FLAG-M2/report-monoclonal/reads/F1_5790.html
- Schulte_2022_ACS-AC_Stitch_SupplementaryData/2022-06-22@17-20-24 anti-FLAG-M2/report-monoclonal/reads/F1_5802.html
- Schulte_2022_ACS-AC_Stitch_SupplementaryData/2022-06-22@17-20-24 anti-FLAG-M2/report-monoclonal/reads/F1_5803.html
- Schulte_2022_ACS-AC_Stitch_SupplementaryData/2022-06-22@17-20-24 anti-FLAG-M2/report-monoclonal/reads/F1_5804.html
- Schulte_2022_ACS-AC_Stitch_SupplementaryData/2022-06-22@17-20-24 anti-FLAG-M2/report-monoclonal/reads/F1_5874.html
- Schulte_2022_ACS-AC_Stitch_SupplementaryData/2022-06-22@17-20-24 anti-FLAG-M2/report-monoclonal/reads/F1_5886.html
- Schulte_2022_ACS-AC_Stitch_SupplementaryData/2022-06-22@17-20-24 anti-FLAG-M2/report-monoclonal/reads/F1_6008.html
- Schulte_2022_ACS-AC_Stitch_SupplementaryData/2022-06-22@17-20-24 anti-FLAG-M2/report-monoclonal/reads/F1_6045.html
- Schulte_2022_ACS-AC_Stitch_SupplementaryData/2022-06-22@17-20-24 anti-FLAG-M2/report-monoclonal/reads/F1_6076.html
- Schulte_2022_ACS-AC_Stitch_SupplementaryData/2022-06-22@17-20-24 anti-FLAG-M2/report-monoclonal/reads/F1_6082.html
- Schulte_2022_ACS-AC_Stitch_SupplementaryData/2022-06-22@17-20-24 anti-FLAG-M2/report-monoclonal/reads/F1_6083.html
- Schulte_2022_ACS-AC_Stitch_SupplementaryData/2022-06-22@17-20-24 anti-FLAG-M2/report-monoclonal/reads/F1_6145.html
- Schulte_2022_ACS-AC_Stitch_SupplementaryData/2022-06-22@17-20-24 anti-FLAG-M2/report-monoclonal/reads/F1_6147.html
- Schulte_2022_ACS-AC_Stitch_SupplementaryData/2022-06-22@17-20-24 anti-FLAG-M2/report-monoclonal/reads/F1_6147_002.html
- Schulte_2022_ACS-AC_Stitch_SupplementaryData/2022-06-22@17-20-24 anti-FLAG-M2/report-monoclonal/reads/F1_6154.html
- Schulte_2022_ACS-AC_Stitch_SupplementaryData/2022-06-22@17-20-24 anti-FLAG-M2/report-monoclonal/reads/F1_6155.html
- Schulte_2022_ACS-AC_Stitch_SupplementaryData/2022-06-22@17-20-24 anti-FLAG-M2/report-monoclonal/reads/F1_6166.html
- Schulte_2022_ACS-AC_Stitch_SupplementaryData/2022-06-22@17-20-24 anti-FLAG-M2/report-monoclonal/reads/F1_6202.html
- Schulte_2022_ACS-AC_Stitch_SupplementaryData/2022-06-22@17-20-24 anti-FLAG-M2/report-monoclonal/reads/F1_6313.html
- Schulte_2022_ACS-AC_Stitch_SupplementaryData/2022-06-22@17-20-24 anti-FLAG-M2/report-monoclonal/reads/F1_6315.html
- Schulte_2022_ACS-AC_Stitch_SupplementaryData/2022-06-22@17-20-24 anti-FLAG-M2/report-monoclonal/reads/F1_6370.html
- Schulte_2022_ACS-AC_Stitch_SupplementaryData/2022-06-22@17-20-24 anti-FLAG-M2/report-monoclonal/reads/F1_6473.html
- Schulte_2022_ACS-AC_Stitch_SupplementaryData/2022-06-22@17-20-24 anti-FLAG-M2/report-monoclonal/reads/F1_6689.html
- Schulte_2022_ACS-AC_Stitch_SupplementaryData/2022-06-22@17-20-24 anti-FLAG-M2/report-monoclonal/reads/F1_7074.html
- Schulte_2022_ACS-AC_Stitch_SupplementaryData/2022-06-22@17-20-24 anti-FLAG-M2/report-monoclonal/reads/F1_7125.html
- Schulte_2022_ACS-AC_Stitch_SupplementaryData/2022-06-22@17-20-24 anti-FLAG-M2/report-monoclonal/reads/F1_7163.html
- Schulte_2022_ACS-AC_Stitch_SupplementaryData/2022-06-22@17-20-24 anti-FLAG-M2/report-monoclonal/reads/F1_7212.html
- Schulte_2022_ACS-AC_Stitch_SupplementaryData/2022-06-22@17-20-24 anti-FLAG-M2/report-monoclonal/reads/F1_7264.html
- Schulte_2022_ACS-AC_Stitch_SupplementaryData/2022-06-22@17-20-24 anti-FLAG-M2/report-monoclonal/reads/F1_7267.html
- Schulte_2022_ACS-AC_Stitch_SupplementaryData/2022-06-22@17-20-24 anti-FLAG-M2/report-monoclonal/reads/F1_7479.html
- Schulte_2022_ACS-AC_Stitch_SupplementaryData/2022-06-22@17-20-24 anti-FLAG-M2/report-monoclonal/reads/F1_7484.html
- Schulte_2022_ACS-AC_Stitch_SupplementaryData/2022-06-22@17-20-24 anti-FLAG-M2/report-monoclonal/reads/F1_7515.html
- Schulte_2022_ACS-AC_Stitch_SupplementaryData/2022-06-22@17-20-24 anti-FLAG-M2/report-monoclonal/reads/F1_7631.html
- Schulte_2022_ACS-AC_Stitch_SupplementaryData/2022-06-22@17-20-24 anti-FLAG-M2/report-monoclonal/reads/F1_7681.html
- Schulte_2022_ACS-AC_Stitch_SupplementaryData/2022-06-22@17-20-24 anti-FLAG-M2/report-monoclonal/reads/F1_7719.html
- Schulte_2022_ACS-AC_Stitch_SupplementaryData/2022-06-22@17-20-24 anti-FLAG-M2/report-monoclonal/reads/F1_7758.html
- Schulte_2022_ACS-AC_Stitch_SupplementaryData/2022-06-22@17-20-24 anti-FLAG-M2/report-monoclonal/reads/F1_7761.html
- Schulte_2022_ACS-AC_Stitch_SupplementaryData/2022-06-22@17-20-24 anti-FLAG-M2/report-monoclonal/reads/F1_7782.html
- Schulte_2022_ACS-AC_Stitch_SupplementaryData/2022-06-22@17-20-24 anti-FLAG-M2/report-monoclonal/reads/F1_7810.html
- Schulte_2022_ACS-AC_Stitch_SupplementaryData/2022-06-22@17-20-24 anti-FLAG-M2/report-monoclonal/reads/F1_7822.html
- Schulte_2022_ACS-AC_Stitch_SupplementaryData/2022-06-22@17-20-24 anti-FLAG-M2/report-monoclonal/reads/F1_7863.html
- Schulte_2022_ACS-AC_Stitch_SupplementaryData/2022-06-22@17-20-24 anti-FLAG-M2/report-monoclonal/reads/F1_7872.html
- Schulte_2022_ACS-AC_Stitch_SupplementaryData/2022-06-22@17-20-24 anti-FLAG-M2/report-monoclonal/reads/F1_7957.html
- Schulte_2022_ACS-AC_Stitch_SupplementaryData/2022-06-22@17-20-24 anti-FLAG-M2/report-monoclonal/reads/F1_7959.html
- Schulte_2022_ACS-AC_Stitch_SupplementaryData/2022-06-22@17-20-24 anti-FLAG-M2/report-monoclonal/reads/F1_7960.html
- Schulte_2022_ACS-AC_Stitch_SupplementaryData/2022-06-22@17-20-24 anti-FLAG-M2/report-monoclonal/reads/F1_7984.html
- Schulte_2022_ACS-AC_Stitch_SupplementaryData/2022-06-22@17-20-24 anti-FLAG-M2/report-monoclonal/reads/F1_7987.html
- Schulte_2022_ACS-AC_Stitch_SupplementaryData/2022-06-22@17-20-24 anti-FLAG-M2/report-monoclonal/reads/F1_7995.html
- Schulte_2022_ACS-AC_Stitch_SupplementaryData/2022-06-22@17-20-24 anti-FLAG-M2/report-monoclonal/reads/F1_8050.html
- Schulte_2022_ACS-AC_Stitch_SupplementaryData/2022-06-22@17-20-24 anti-FLAG-M2/report-monoclonal/reads/F1_8107.html
- Schulte_2022_ACS-AC_Stitch_SupplementaryData/2022-06-22@17-20-24 anti-FLAG-M2/report-monoclonal/reads/F1_8114.html
- Schulte_2022_ACS-AC_Stitch_SupplementaryData/2022-06-22@17-20-24 anti-FLAG-M2/report-monoclonal/reads/F1_8115.html
- Schulte_2022_ACS-AC_Stitch_SupplementaryData/2022-06-22@17-20-24 anti-FLAG-M2/report-monoclonal/reads/F1_8121.html
- Schulte_2022_ACS-AC_Stitch_SupplementaryData/2022-06-22@17-20-24 anti-FLAG-M2/report-monoclonal/reads/F1_8129.html
- Schulte_2022_ACS-AC_Stitch_SupplementaryData/2022-06-22@17-20-24 anti-FLAG-M2/report-monoclonal/reads/F1_8129_002.html
- Schulte_2022_ACS-AC_Stitch_SupplementaryData/2022-06-22@17-20-24 anti-FLAG-M2/report-monoclonal/reads/F1_8365.html
- Schulte_2022_ACS-AC_Stitch_SupplementaryData/2022-06-22@17-20-24 anti-FLAG-M2/report-monoclonal/reads/F1_8595.html
- Schulte_2022_ACS-AC_Stitch_SupplementaryData/2022-06-22@17-20-24 anti-FLAG-M2/report-monoclonal/reads/F1_8629.html
- Schulte_2022_ACS-AC_Stitch_SupplementaryData/2022-06-22@17-20-24 anti-FLAG-M2/report-monoclonal/reads/F1_8683.html
- Schulte_2022_ACS-AC_Stitch_SupplementaryData/2022-06-22@17-20-24 anti-FLAG-M2/report-monoclonal/reads/F1_8689.html
- Schulte_2022_ACS-AC_Stitch_SupplementaryData/2022-06-22@17-20-24 anti-FLAG-M2/report-monoclonal/reads/F1_8691.html
- Schulte_2022_ACS-AC_Stitch_SupplementaryData/2022-06-22@17-20-24 anti-FLAG-M2/report-monoclonal/reads/F1_8756.html
- Schulte_2022_ACS-AC_Stitch_SupplementaryData/2022-06-22@17-20-24 anti-FLAG-M2/report-monoclonal/reads/F1_8786.html
- Schulte_2022_ACS-AC_Stitch_SupplementaryData/2022-06-22@17-20-24 anti-FLAG-M2/report-monoclonal/reads/F1_8797.html
- Schulte_2022_ACS-AC_Stitch_SupplementaryData/2022-06-22@17-20-24 anti-FLAG-M2/report-monoclonal/reads/F1_8914.html
- Schulte_2022_ACS-AC_Stitch_SupplementaryData/2022-06-22@17-20-24 anti-FLAG-M2/report-monoclonal/reads/F1_8920.html
- Schulte_2022_ACS-AC_Stitch_SupplementaryData/2022-06-22@17-20-24 anti-FLAG-M2/report-monoclonal/reads/F1_8921.html
- Schulte_2022_ACS-AC_Stitch_SupplementaryData/2022-06-22@17-20-24 anti-FLAG-M2/report-monoclonal/reads/F1_8926.html
- Schulte_2022_ACS-AC_Stitch_SupplementaryData/2022-06-22@17-20-24 anti-FLAG-M2/report-monoclonal/reads/F1_8961.html
- Schulte_2022_ACS-AC_Stitch_SupplementaryData/2022-06-22@17-20-24 anti-FLAG-M2/report-monoclonal/reads/F1_9001.html
- Schulte_2022_ACS-AC_Stitch_SupplementaryData/2022-06-22@17-20-24 anti-FLAG-M2/report-monoclonal/reads/F1_9030.html
- Schulte_2022_ACS-AC_Stitch_SupplementaryData/2022-06-22@17-20-24 anti-FLAG-M2/report-monoclonal/reads/F1_9054.html
- Schulte_2022_ACS-AC_Stitch_SupplementaryData/2022-06-22@17-20-24 anti-FLAG-M2/report-monoclonal/reads/F1_9112.html
- Schulte_2022_ACS-AC_Stitch_SupplementaryData/2022-06-22@17-20-24 anti-FLAG-M2/report-monoclonal/reads/F1_9290.html
- Schulte_2022_ACS-AC_Stitch_SupplementaryData/2022-06-22@17-20-24 anti-FLAG-M2/report-monoclonal/reads/F1_9475.html
- Schulte_2022_ACS-AC_Stitch_SupplementaryData/2022-06-22@17-20-24 anti-FLAG-M2/report-monoclonal/reads/F1_9481.html
- Schulte_2022_ACS-AC_Stitch_SupplementaryData/2022-06-22@17-20-24 anti-FLAG-M2/report-monoclonal/reads/F1_9604.html
- Schulte_2022_ACS-AC_Stitch_SupplementaryData/2022-06-22@17-20-24 anti-FLAG-M2/report-monoclonal/reads/F1_9692.html
- Schulte_2022_ACS-AC_Stitch_SupplementaryData/2022-06-22@17-20-24 anti-FLAG-M2/report-monoclonal/reads/F1_9711.html
- Schulte_2022_ACS-AC_Stitch_SupplementaryData/2022-06-22@17-20-24 anti-FLAG-M2/report-monoclonal/reads/F1_9726.html
- Schulte_2022_ACS-AC_Stitch_SupplementaryData/2022-06-22@17-20-24 anti-FLAG-M2/report-monoclonal/reads/F1_9764.html
- Schulte_2022_ACS-AC_Stitch_SupplementaryData/2022-06-22@17-20-24 anti-FLAG-M2/report-monoclonal/reads/F1_9811.html
- Schulte_2022_ACS-AC_Stitch_SupplementaryData/2022-06-22@17-20-24 anti-FLAG-M2/report-monoclonal/reads/F1_9870.html
- Schulte_2022_ACS-AC_Stitch_SupplementaryData/2022-06-22@17-20-24 anti-FLAG-M2/report-monoclonal/reads/F1_9966.html
- Schulte_2022_ACS-AC_Stitch_SupplementaryData/2022-06-22@17-20-24 anti-FLAG-M2/report-monoclonal/reads/F2_10038.html
- Schulte_2022_ACS-AC_Stitch_SupplementaryData/2022-06-22@17-20-24 anti-FLAG-M2/report-monoclonal/reads/F2_10119.html
- Schulte_2022_ACS-AC_Stitch_SupplementaryData/2022-06-22@17-20-24 anti-FLAG-M2/report-monoclonal/reads/F2_10156.html
- Schulte_2022_ACS-AC_Stitch_SupplementaryData/2022-06-22@17-20-24 anti-FLAG-M2/report-monoclonal/reads/F2_10197.html
- Schulte_2022_ACS-AC_Stitch_SupplementaryData/2022-06-22@17-20-24 anti-FLAG-M2/report-monoclonal/reads/F2_10201.html
- Schulte_2022_ACS-AC_Stitch_SupplementaryData/2022-06-22@17-20-24 anti-FLAG-M2/report-monoclonal/reads/F2_10209.html
- Schulte_2022_ACS-AC_Stitch_SupplementaryData/2022-06-22@17-20-24 anti-FLAG-M2/report-monoclonal/reads/F2_10225.html
- Schulte_2022_ACS-AC_Stitch_SupplementaryData/2022-06-22@17-20-24 anti-FLAG-M2/report-monoclonal/reads/F2_10242.html
- Schulte_2022_ACS-AC_Stitch_SupplementaryData/2022-06-22@17-20-24 anti-FLAG-M2/report-monoclonal/reads/F2_10278.html
- Schulte_2022_ACS-AC_Stitch_SupplementaryData/2022-06-22@17-20-24 anti-FLAG-M2/report-monoclonal/reads/F2_10294.html
- Schulte_2022_ACS-AC_Stitch_SupplementaryData/2022-06-22@17-20-24 anti-FLAG-M2/report-monoclonal/reads/F2_10296.html
- Schulte_2022_ACS-AC_Stitch_SupplementaryData/2022-06-22@17-20-24 anti-FLAG-M2/report-monoclonal/reads/F2_10298.html
- Schulte_2022_ACS-AC_Stitch_SupplementaryData/2022-06-22@17-20-24 anti-FLAG-M2/report-monoclonal/reads/F2_10313.html
- Schulte_2022_ACS-AC_Stitch_SupplementaryData/2022-06-22@17-20-24 anti-FLAG-M2/report-monoclonal/reads/F2_10346.html
- Schulte_2022_ACS-AC_Stitch_SupplementaryData/2022-06-22@17-20-24 anti-FLAG-M2/report-monoclonal/reads/F2_10355.html
- Schulte_2022_ACS-AC_Stitch_SupplementaryData/2022-06-22@17-20-24 anti-FLAG-M2/report-monoclonal/reads/F2_10394.html
- Schulte_2022_ACS-AC_Stitch_SupplementaryData/2022-06-22@17-20-24 anti-FLAG-M2/report-monoclonal/reads/F2_10404.html
- Schulte_2022_ACS-AC_Stitch_SupplementaryData/2022-06-22@17-20-24 anti-FLAG-M2/report-monoclonal/reads/F2_10426.html
- Schulte_2022_ACS-AC_Stitch_SupplementaryData/2022-06-22@17-20-24 anti-FLAG-M2/report-monoclonal/reads/F2_10442.html
- Schulte_2022_ACS-AC_Stitch_SupplementaryData/2022-06-22@17-20-24 anti-FLAG-M2/report-monoclonal/reads/F2_10493.html
- Schulte_2022_ACS-AC_Stitch_SupplementaryData/2022-06-22@17-20-24 anti-FLAG-M2/report-monoclonal/reads/F2_10537.html
- Schulte_2022_ACS-AC_Stitch_SupplementaryData/2022-06-22@17-20-24 anti-FLAG-M2/report-monoclonal/reads/F2_10551.html
- Schulte_2022_ACS-AC_Stitch_SupplementaryData/2022-06-22@17-20-24 anti-FLAG-M2/report-monoclonal/reads/F2_10594.html
- Schulte_2022_ACS-AC_Stitch_SupplementaryData/2022-06-22@17-20-24 anti-FLAG-M2/report-monoclonal/reads/F2_10617.html
- Schulte_2022_ACS-AC_Stitch_SupplementaryData/2022-06-22@17-20-24 anti-FLAG-M2/report-monoclonal/reads/F2_10620.html
- Schulte_2022_ACS-AC_Stitch_SupplementaryData/2022-06-22@17-20-24 anti-FLAG-M2/report-monoclonal/reads/F2_10634.html
- Schulte_2022_ACS-AC_Stitch_SupplementaryData/2022-06-22@17-20-24 anti-FLAG-M2/report-monoclonal/reads/F2_10642.html
- Schulte_2022_ACS-AC_Stitch_SupplementaryData/2022-06-22@17-20-24 anti-FLAG-M2/report-monoclonal/reads/F2_10646.html
- Schulte_2022_ACS-AC_Stitch_SupplementaryData/2022-06-22@17-20-24 anti-FLAG-M2/report-monoclonal/reads/F2_10673.html
- Schulte_2022_ACS-AC_Stitch_SupplementaryData/2022-06-22@17-20-24 anti-FLAG-M2/report-monoclonal/reads/F2_10675.html
- Schulte_2022_ACS-AC_Stitch_SupplementaryData/2022-06-22@17-20-24 anti-FLAG-M2/report-monoclonal/reads/F2_10710.html
- Schulte_2022_ACS-AC_Stitch_SupplementaryData/2022-06-22@17-20-24 anti-FLAG-M2/report-monoclonal/reads/F2_10735.html
- Schulte_2022_ACS-AC_Stitch_SupplementaryData/2022-06-22@17-20-24 anti-FLAG-M2/report-monoclonal/reads/F2_10740.html
- Schulte_2022_ACS-AC_Stitch_SupplementaryData/2022-06-22@17-20-24 anti-FLAG-M2/report-monoclonal/reads/F2_10741.html
- Schulte_2022_ACS-AC_Stitch_SupplementaryData/2022-06-22@17-20-24 anti-FLAG-M2/report-monoclonal/reads/F2_10765.html
[truncated: 9,700 more entries]
